# Supplementary material for: Sumoylation regulates the assembly and activity of the SMN complex
Source: Nat Commun. 2021 Aug 19;12:5040. doi: 10.1038/s41467-021-25272-5 (PMC8376998; doi:10.1038/s41467-021-25272-5)
Supplement: Supplementary file 4 — Source Data [file 41467_2021_25272_MOESM4_ESM.xlsx]

## Sheet: Figure 1
a)							b)
				UBC9
				Tubulin
									e)
												SMN (-dox)
d) PRISM Raw Data
	- Dox			+ Dox
SMN	0.446429	1.05953	0.384615	6.50196	4.4188	8.15956						SMN (+dox)
GEMIN2	0.381679	0.769231	1.03636	4.44871	6.05344	10.5437
GEMIN3	3.45973	1.96078	0.938967	8.52772	11.4286	10.1911
GEMIN5	1.81833	2.83917	1.51068	20.3351	14.2857	10.6952
GEMIN6	2.21239	0.561294	3.52891	10.8135	9.43396	7.35521
	Significant?	P value	Mean1	Mean2	Difference	SE of difference	t ratio	df	Adjusted P Value
SMN	Yes	0.006548	0.6302	6.36	-5.73	1.103	5.193	4	0.023007
GEMIN2	Yes	0.026589	0.7291	7.015	-6.286	1.834	3.428	4	0.026589
GEMIN3	Yes	0.002063	2.12	10.05	-7.929	1.115	7.115	4	0.01027
GEMIN5	Yes	0.010086	2.056	15.11	-13.05	2.841	4.593	4	0.023007
GEMIN6	Yes	0.005802	2.101	9.201	-7.1	1.322	5.371	4	0.023007

## Sheet: Figure 2
	a)	b)	d)	f)
	c)					e)

## Sheet: Figure 3
b)
					GST
					Histidine
					Coomassie
c)							d)
												GEMIN5
					SMN
												SMN
					GEMIN5
												GEMIN3
					GEMIN3
												Tubulin
					Tubulin

## Sheet: Figure 4
a)								d)
								SMN-WT					SMN-2VA
			WT
										SMN (flag)				SMN (flag)
			2VA
										Tubulin
c) PRISM raw data
	SMN-WT			SMN-2VA
Cells with Gems	30.5306	35.7821	43.1937	0.769231	1.53921	1.93294								Tubulin
Unpaired t test
P value	0.0007
P value summary	***
Significantly different (P < 0.05)?	Yes
One- or two-tailed P value?	Two-tailed
t, df	t=9.511 df=4
								e) PRISM raw data
									SMN-WT			SMN-2VA
								T0	100	100	100	100	100	100
								3h	105.85	97.75	101.8	82.89	86.73	84.81
								6h	104.99	94.78	99.89	58.37	70.04	64.2
								12h	97.05	74.26	85.66	57.25	32.79	45.02
								24h	82.43	78.74	80.59	19.51	12.65	16.08
f)								g) PRISM raw data
									-Dox			+Dox
								SmnRNAi	97.07	104.17	98.76	8.27	12.57	10.96
								SmnRNAi+hSMN-WT	95.86	102.47	101.67	83.91	89.3	91.89
								SmnRNAi+hSMN-2VA	93.77	104.47	101.76	46.89	52.78	49.81
	SMN-RNAi
									Significant?	P value	Mean1	Mean2	Difference	SE of difference	t ratio	df	Adjusted P Value
								SmnRNAi	Yes	4e-06	100	10.6	89.4	2.482	36.02	4	1.1e-05
								SmnRNAi+hSMN-WT	Yes	0.020757	100	88.37	11.63	3.14	3.704	4	0.020757
								SmnRNAi+hSMN-2VA	Yes	0.00016	100	49.83	50.17	3.634	13.81	4	0.000319
	SMN-RNAi
	SMN-WT
	SMN-RNAi
	SMN-2VA

## Sheet: Figure 5
a)
c) PRISM raw data
	Severe			Moderate			Mild			No defects
wt	0	0	0	0	11.5	18.2	41.7	50	45.4	58.3	38.5	36.4
mz-smn	13	4.3	31.8	34.8	34.8	22.7	34.8	47.8	40.9	17.4	13.1	4.6
mz-smn-hSMN-WT	4	3.33	3.8	16	13.33	7.7	44	33.33	34.6	36	50	53.9
mz-smn-hSMN-2VA	8.3	17.4	15.4	29.2	30.4	26.9	50	39.2	46.2	12.5	13	11.5
wt	vs	mz-smnp	<0.0001
wt	vs	mz-smn + WT RNA	p=0.865
wt	vs	mz-smn + 2VA SMN RNA	p<0.0001
mz-smn	vs	mz-smn + WT SMN RNA	p<0.0001
mz-smn	vs	mz-smn + 2VA SMN RNA	p=0.624
mz-smn + WT SMN RNA	vs	mz-smn + 2VA SMN RNA	p<0.0001

## Sheet: Figure 6
a) PRISM Raw Data							b)
SMA + GFP
1.27084	0.886883	1.07763	0.856734	0.918822
SMA + SMN-WT
4.52812	9.15852	8.55654	7.09514	5.05507							SMN
SMA + SMN-2VA
6.2481	4.79735	7.3818	6.5959	8.39168
Tukey's multiple comparisons test	Mean Diff.	95.00% CI of diff.	Significant?	Summary	Adjusted P Value
SMA + GFP vs. SMA + SMN-WT	-5.876	-8.272 to -3.481	Yes	****	<0.0001
SMA + GFP vs. SMA + SMN-2VA	-5.681	-8.076 to -3.285	Yes	***	0.0001						GFP
SMA + SMN-WT vs. SMA + SMN-2VA	0.1957	-2.2 to 2.591	No	ns	0.9742
											Tubulin
							d) PRISM Raw Data
c) PRISM Raw Data
	WT						Days	WT	SMA + GFP	SMA + SMN-WT	SMA + SMN-2VA
	100.384	104.626	103.982	91.007			300	0
							300	0
	SMA						300	0
	10.024	20.75	9.638	18.295			300	0
							300	0
	SMA + GFP						300	0
	9.535	10.395	8.403	11.558			300	0
							300	0
	SMA + SMN-WT						300	0
	49.771	86.762	70.849	51.664			300	0
							14		1		1
	SMA + SMN-2VA						8		1
	67.859	83.629	71.36	47.285			8		1
							14		1		1
							14		1
Tukey's multiple comparisons test	Mean Diff.	95.00% CI of diff.	Significant?	Summary	Adjusted P Value		12		1
							14		1
WT vs. SMA	85.32	61.26 to 109.4	Yes	****	<0.0001		15		1		1
WT vs. SMA + GFP	90.03	65.96 to 114.1	Yes	****	<0.0001		21			1	1
WT vs. SMA + SMN-WT	35.24	11.17 to 59.3	Yes	**	0.0032		300	0
WT vs. SMA + SMN-2VA	32.47	8.403 to 56.53	Yes	**	0.0063		300	0
SMA vs. SMA + GFP	4.704	-19.36 to 28.77	No	ns	0.9723		300	0
SMA vs. SMA + SMN-WT	-50.08	-74.15 to -26.02	Yes	****	<0.0001		300	0
SMA vs. SMA + SMN-2VA	-52.86	-76.92 to -28.79	Yes	****	<0.0001		300	0
SMA + GFP vs. SMA + SMN-WT	-54.79	-78.85 to -30.73	Yes	****	<0.0001		19				1
SMA + GFP vs. SMA + SMN-2VA	-57.56	-81.62 to -33.5	Yes	****	<0.0001		19
SMA + SMN-WT vs. SMA + SMN-2VA	-2.772	-26.84 to 21.29	No	ns	0.9962		20
							28			1
							26
							300
							8		1		1
							10		1		1
							14		1		1
							19				1
							21				1
							17				1
							13		1
							12		1
							12		1
							11		1
							22				1
							23				1
							27
							28
							21				1
							19				1
							15		1
							192			1
							241			1
							25			1
							46			1
							78			1
							139			1
							251			1
							22			1
							22			1
							98			1
							143			1
							289			1
							313			1
e) PRISM Raw Data
Days	WT																		SMA + GFP																		SMA + SMN-WT
2	14.3333	6	19	15.6667	11.3333	9	11.3333	18	22.3333	42.3333									60	60	60	60	60	60	53	60											60	48.3333	60	60	60	43
3	11.3333	3.33333	27.3333	9	9.66667	15.3333	8.66667	5.33333	14.6667	26.6667									60	60	60	48.3333	60	60	60	60											60	29.6667	43.3333	42.6667	45.6667	51.3333
4	13.3333	16.3333	11	8.66667	3.33333	3	7	7.66667	11.3333	26	2.33333								60	60	60	60	60	60	46.6667	60	60	60		60	60						60	46.6667	57	21.3333	29	44.3333	41	42.6667	60
5	18	5.33333	8	7.33333	2.33333	9	19.6667	14.6667	3.33333	14.3333	2.33333								60	60	60	60	60	60	60	60	60	41.3333		60	60						60	60	36.6667	17.3333	9.66667	40	27	23.3333	43.3333	43	34	60	60
6	1	9.66667	8.33333	5.33333	1.66667	6.66667	3	8	2	22.6667	2.66667	1.33333	1.66667	1.33333	1.33333				60	60	60	60	60	60	60	60	43.3333	40.3333		60	60						60	60	44	24.6667	15	44	5.33333	13.6667	32	60	41	41.3333	51.6667
7	4.33333	1	2.33333	2.33333	2.66667	2	2.33333	2.66667	2.66667	9.33333	2	1	1	1	1.33333				60	60	60	60	60	60	60	52.6667	60	38.3333	60	60	60						51	45.6667	32.3333	6	14	42.6667	9	5.66667	27.6667	32	25	23.3333	43.6667
8	7	1.33333	4.66667	1.33333	4.66667	1	1	3.66667	4	1	1.33333	1	1	1	1				53.3333			60	60	60	60	60	48.3333	60	60	60	60						43.6667	13.3333	29	23	29.3333	44	4.66667	1.33333		43	60	6.66667	14
9	1	1	1	2.33333	1	2.33333	3	1.33333	1.33333	1.66667	1.33333	1	1	1	1				60			60	60	60	60	60	56.6667	60	60	60	60						60	18.6667	15	24.3333	11	23.3333	2.33333		10.6667	45.3333	13.3333	7	41
10	1	2.33333	1	1	1	1	1	1	1.33333	1									60			60	60	60	60	50.3333											43	10	6	28.3333	4	10.3333
11	1.33333	2	1	1	1	1	1	1	1.33333	1.66667									60			60	60	60	60	50.6667											31	15	6.33333	3	2.66667	5.33333
12	1	1	1	1	1	1	1	1	1	1									60			60	60		60	60											27	15.3333	6.33333	1.66667	2	9.33333
13	1	1	1	1	1	1	1	1	1	1									60			60	60		60	53.6667											4	5.33333	5.66667	1	1	2
14	1	1	1	1	1	1	1	1	1	1																60											4.33333	2.33333	4	1	1	1.66667
15	1	1	1	1	1	1	1	1	1	1																											1	2	1	1	1	1
16	1	1	1	1	1	1	1	1	1	1																											1	1.33333	1	1	1	1
17	1	1	1	1	1	1	1	1	1	1																											1	1	1	1	1	1
18	1	1	1	1	1	1	1	1	1	1																											1	1	1	1	1	1
19	1	1	1	1	1	1	1	1	1	1																											1	1	1	1	1	1
20	1	1	1	1	1	1	1	1	1	1																												1	1	1	1	1
21	1	1	1	1	1	1	1	1	1	1																												1	1	1	1	1
22	1	1	1	1	1	1	1	1	1	1																												1	1	1	1	1
23	1	1	1	1	1	1	1	1	1	1																												1	1	1	1	1
24	1	1	1	1	1	1	1	1	1	1																												1	1	1	1	1
25	1	1	1	1	1	1	1	1	1	1																												1	1	1	1	1
26	1	1	1	1	1	1	1	1	1	1																												1	1	1	1	1
27	1	1	1	1	1	1	1	1	1	1																												1	1	1	1	1
28	1	1	1	1	1	1	1	1	1	1																												1	1	1	1	1
29	1	1	1	1	1	1	1	1	1	1																												1	1	1	1	1
30	1	1	1	1	1	1	1	1	1	1																												1	1	1	1	1
f) PRISM Raw Data
Days	WT																				SMA + GFP																				SMA + SMN-WT
1	1.8		1.8	1.6	1.6	1.8	1.8	1.8	1.6	1.6				1.6							1.7	1.4	1.5	1.5	1.6	1.7	1.4	1.7			1.72	1.72	1.5		1.4	1.47	1.79	1.63			1.4	1.4	1.5	1.7	1.6	1.7		1.81	1.45
2	2.1	2.1	2.3	2.1	2.1	2.2	2.6	2.3	2	1.8	1.79			1.83	1.95						1.9	1.7	1.8	1.9	1.9	2	1.5	2	1.86	2.1	1.95	1.72			1.68	1.65	1.88	1.9			1.7	1.7	1.8	2	2	2.1		1.98	1.67
3	2.6	2.4	2.5	2.5	2.6	2.6	3.2	2.7	2.5	2.1	2.3	2.92	2.48	2.13	2.59						2.5	1.9	2.1	2.2	2.2	2.1	1.7	2.3	2.36	2.5	2.25	1.97	1.76	2.34	2.17	1.8	2	2.2			1.9	2	2.3	2.3	2.3	2.7	1.73	2.28	1.78
4	3.1	3.1	3.2	3	3	3.1	3.8	3.4	3.2	2.3	2.99	3.35	2.8	2.88	3.05						3	2.2	2.4	2.3	2.5	2.5	1.9	2.8	2.7	3	2.62	2.07	1.92	2.65	2.56	1.84	2.12	2.6			2.2	2.3	2.7	2.6	2.6	3.2	2.07	2.57	1.96
5	3.7	3.7	3.6	3.5	3.6	3.9	4.3	3.8	3.6	2.6	3.6	4.18	3.6	3.23	3.8						3.5	2.5	2.7	2.6	2.8	2.8	2.3	3.3	3	3.3	2.91		2.2	3	2.72	2.12	2.42	2.83			2.5	2.6	3.1	3.2	3.3	3.7	2.54	2.98	2.1
6	4.4	4.5	4.3	4.1	4.2	4.7	4.9	4.3	4	3	4.15	4.8	4.12	4.16	4.32						3.8	2.8	3.2	3.1	3.2	3.1	2.4	3.6	3.46	3.8	3.27		2.39	3.6	3.12	2.4	2.62	3.08			2.6	2.9	3.5	3.6	3.6	4.2	2.76	3.25	2.31
7	5	5.6	5.1	4.8	4.9	5.3	5.9	4.9	4.5	3.5	4.6	5.8	4.89	4.78	5.15						4.2	3	3.4	3.4	3.6	3.2	2.7	4.1	3.66	4.16	3.6	3.07	2.56	3.83	3.5	2.56	2.72	3.27			2.9	3.1	3.9	3.9	3.9	4.6		3.52	2.5
8	5.8	6.4	5.5	5.3	5.4	6.2	6.5	5.4	5.1	4.2	5.07	6.3	5.54	5.6	5.8						4.6			3.6	3.6	3.3	3	4.3	3.69	4.43	3.9	3.3	2.52	4	3.75	2.78	2.84	3.55			3.2	3.8	4.3	4.4	4.3	5.1		3.82
9	6.7	7.1	6	6	6.1	7.1	7.3	6.1	6	5.1	5.7	7.12	5.8	6.2	6.75						4.8			3.6	4.1	3.4	3.1	4.4	4	4.29		3.53	2.45	4.42	4.12	3.04	2.96	3.66			3.6	4.4	4.7	4.7	4.8	5.3			2.95
10	7.4	7.7	6.5	6.4	6.4	7.7	8.3	7.2	6.9	5.8											4.9			3.6	4.1	3.4	3.1	4.3													3.8	4.6	5.2	5.3	5.3	5.8
11	8.1	8.4	7.1	7.4	7.1	8.4	9.1	8.1	7.8	6.3											4.5			3.4	3.8	3.2	2.9	4.1													3.9	5.1	5.4	5.7	5.7	6.1
12	8.4	9.3	7.2	7.5	7.8	8.9	9.7	8.6	8.4	7.3											4.2			3.2	3.6		2.8	3.8													4.1	5.6	5.8	6.1	6.1	6.4
13	9.1	9.6	8.1	8.3	8	9.6	10.2	9.2	8.9	7.8											4			2.9	3.3		2.9	3.5													4.2	6	6	6.5	6.6	6.6
14	9.5	10	8.5	8.7	8.6	10.2	11	9.6	9.4	9																		3.2													4.3	6.3	6.3	7.2	6.9	7
15	9.8	10.9	9.2	9.1	8.4	10.8	11.6	10.1	10	9.2																															4.3	6.7	6.5	7.4	7.2	7.2
16	10.3	11	9	8.9	9.1	11.2	12	10.5	10.6	8.7																															4.4	7.2	6.5	7.5	7.4	7.4
17	10.3	11.1	9.8	9.2	8.9	11.5	12.7	10.4	10.6	8.5																															4.5	7.3	6.7	7.5	7.4	7.3
18	10.4	11.3	9.3	9.3	9.2	11.9	13.4	10.8	11.1	8.4																															4.4	7.4	6.6	7.7	7.5	7.2
19	10.8	11.9	9.5	9.8	9.6	12	14	11.6	11.5	8.8																															3.9	7.3	6.5	7.4	6.9	7.2
20	11	12.3	10.1	10.5	10.1	12.9	14.5	12.3	12.1	9																															3.6	7.4	6.6	7.4	7.4	7.5
21	11.9	13.2	10.5	11.2	10.4	13.2	14.9	13.4	12.3	9.7																																7.5	6.9	7.9	7.6	7.6
22	12.6	14.4	11.6	11.8	11.9	13.9	15.4	14.5	13.4	10.4																																7.6	7.4	8.5	8.3	8.1
23	13.4	15.7	12.8	12.9	12.8	14.6	16.5	15.3	14	11.3																																7.7	7.9	9.1	8.7	8.5
24	14.4	17.3	13.5	12.9	12.8	15.5	17.5	16.3	14.5	12.6																																8	7.9	9.5	9.1	8.5
25	15.2	18.9	14.9	13.9	12.9	16.1	18.6	17.5	15.3	13.8																																8.4	8.5	10.8	10.6	9.4
26	16.4	19.8	15.9	14.6	13.3	17.2	19.7	18.2	15.9	14.3																																9	8.9	11.8	11.3	9.8
27	16.9	20.5	16.9	15.3	14.9	17.8	20.6	19.1	16.3	15.3																																9.4	9.5	12.7	12.5	10.5
28	17.7	22.2	17.5	15.8	15.8	18.4	21.1	19.8	17.1	16.7																																10	10.2	13.4	13.2	11.4
29	18.2	22.5	18.3	16.4	16.8	18.8	23.1	20.8	18	18.3																																10.4	10.8	14	13.8	12
30	19.1	22.7	19	16.5	16.6	20.2	23.6	21.2	19	18.6																																11.1	11	14.8	14.6	12.6
[truncated: 25 more columns]

## Sheet: Figure 7
c) PRISM Raw Data
	WT								SMA + GFP								SMA + SMN-WT								SMA + SMN-2VA
MN	32.9	33.8	36.7	34.1111	29.9333	32.36	29.36		17.55	14.2	15	15.3	13.45	16.5	10		26.3182	25.7857	23	21	21.81	19.72	22.5385	19.7	19.45	23.25	17.7308	19.4583	22.2	18.9231	19.25
Tukey's multiple comparisons test	Mean Diff.	95.00% CI of diff.	Significant?	Summary	Adjusted P Value
WT vs. SMA + GFP	18.17	14.68 to 21.65	Yes	****	<0.0001
WT vs. SMA + SMN-WT	10.25	6.878 to 13.63	Yes	****	<0.0001
WT vs. SMA + SMN-2VA	12.7	9.214 to 16.19	Yes	****	<0.0001
SMA + GFP vs. SMA + SMN-WT	-7.913	-11.29 to -4.537	Yes	****	<0.0001
SMA + GFP vs. SMA + SMN-2VA	-5.466	-8.952 to -1.98	Yes	**	0.0012
SMA + SMN-WT vs. SMA + SMN-2VA	2.447	-0.9287 to 5.822	No	ns	0.2171
d) PRISM Raw Data
	WT									SMA + GFP									SMA + SMN-WT									SMA + SMN-2VA
NMJ Innervation	98.1308	96.0784	98.0392	97.6378	98	95	91	99.6	92.9578	56.8807	56.3636	55.6604	54.7619	34.8066	40.7	44.5			82.6389	97.6378	80.531	94.4444	86.8132	89	78	87.1		47.6923	68.0556	54.5455	68.75	70.4348	80.198	72.549
Tukey's multiple comparisons test	Mean Diff.	95.00% CI of diff.	Significant?	Summary	Adjusted P Value
WT vs. SMA + GFP	47.18	36.55 to 57.81	Yes	****	<0.0001
WT vs. SMA + SMN-WT	9.251	-0.9986 to 19.5	No	ns	0.0878
WT vs. SMA + SMN-2VA	30.24	19.61 to 40.87	Yes	****	<0.0001
SMA + GFP vs. SMA + SMN-WT	-37.92	-48.84 to -27.01	Yes	****	<0.0001
SMA + GFP vs. SMA + SMN-2VA	-16.94	-28.21 to -5.661	Yes	**	0.0018
SMA + SMN-WT vs. SMA + SMN-2VA	20.99	10.07 to 31.91	Yes	****	<0.0001

## Sheet: Figure 8
c) PRISM Raw Data
	WT				SMA + GFP				SMA + SMN-WT				SMA + SMN-2VA
number of VGluT1+ synapses	36.2	29.6	35.8	26.4	4.2	9.4	10.2	11.3	23.4	17.2	18.6	25.7	7	12.2	14.4	10.9
Tukey's multiple comparisons test	Mean Diff.	95.00% CI of diff.	Significant?	Summary	Adjusted P Value
WT vs. SMA + GFP	23.23	15.19 to 31.26	Yes	****	<0.0001
WT vs. SMA + SMN-WT	10.78	2.742 to 18.81	Yes	**	0.0085
WT vs. SMA + SMN-2VA	20.88	12.84 to 28.91	Yes	****	<0.0001
SMA + GFP vs. SMA + SMN-WT	-12.45	-20.48 to -4.417	Yes	**	0.003
SMA + GFP vs. SMA + SMN-2VA	-2.35	-10.38 to 5.683	No	ns	0.8208
SMA + SMN-WT vs. SMA + SMN-2VA	10.1	2.067 to 18.13	Yes	*	0.0132
d) PRISM Raw Data
	WT				SMA + GFP				SMA + SMN-WT				SMA + SMN-2VA
Spinal reflex amplitude	1.1	1.47	2.02	1.16	0.34	0.35	0.24	0.34	1.22	0.66	0.98	0.84	0.5	0.25	0.19	0.13
Tukey's multiple comparisons test	Mean Diff.	95.00% CI of diff.	Significant?	Summary	Adjusted P Value
WT vs. SMA + GFP	1.12	0.5827 to 1.657	Yes	***	0.0002
WT vs. SMA + SMN-WT	0.5125	-0.02482 to 1.05	No	ns	0.0633
WT vs. SMA + SMN-2VA	1.17	0.6327 to 1.707	Yes	***	0.0002
SMA + GFP vs. SMA + SMN-WT	-0.6075	-1.145 to -0.07018	Yes	*	0.0254
SMA + GFP vs. SMA + SMN-2VA	0.05	-0.4873 to 0.5873	No	ns	0.9922
SMA + SMN-WT vs. SMA + SMN-2VA	0.6575	0.1202 to 1.195	Yes	*	0.0157

## Sheet: Figure 9
a) PRISM SHEET
	WT					SMA + GFP					SMA + SMN-WT					SMA + SMN-2VA
Stas aberrant	1.111	0.966	1.102	0.811	1.01	2.66011	4.65634	2.58327	2.29612	3.55339	1.52331	0.970472	0.793846	1.58042	1.03902	2.12263	2.72781	1.82311	2.58833
Tukey's multiple comparisons test	Mean Diff.	95.00% CI of diff.	Significant?	Summary	Adjusted P Value
WT vs. SMA + GFP	-2.15	-3.181 to -1.119	Yes	***	0.0001
WT vs. SMA + SMN-WT	-0.1814	-1.212 to 0.8494	No	ns	0.9561
WT vs. SMA + SMN-2VA	-1.315	-2.409 to -0.2221	Yes	*	0.0162
SMA + GFP vs. SMA + SMN-WT	1.968	0.9376 to 2.999	Yes	***	0.0003
SMA + GFP vs. SMA + SMN-2VA	0.8344	-0.259 to 1.928	No	ns	0.1682
SMA + SMN-WT vs. SMA + SMN-2VA	-1.134	-2.227 to -0.04071	Yes	*	0.0408
b) PRISM SHEET
	WT					SMA + GFP					SMA + SMN-WT					SMA + SMN-2VA
H1c pre	0.950343	1.34089	0.825417	0.802846	1.0805	3.73619	4.42015	4.0985	4.65804	3.42261	2.77246	1.31401	2.023	1.51444	1.39968	3.1752	3.93227	2.62174	3.02978
Tukey's multiple comparisons test	Mean Diff.	95.00% CI of diff.	Significant?	Summary	Adjusted P Value
WT vs. SMA + GFP	-3.067	-3.956 to -2.178	Yes	****	<0.0001
WT vs. SMA + SMN-WT	-0.8047	-1.694 to 0.08421	No	ns	0.0827
WT vs. SMA + SMN-2VA	-2.19	-3.133 to -1.247	Yes	****	<0.0001
SMA + GFP vs. SMA + SMN-WT	2.262	1.373 to 3.151	Yes	****	<0.0001
SMA + GFP vs. SMA + SMN-2VA	0.8774	-0.0655 to 1.82	No	ns	0.0725
SMA + SMN-WT vs. SMA + SMN-2VA	-1.385	-2.328 to -0.4422	Yes	**	0.0036
c) PRISM SHEET
	WT					SMA + GFP					SMA + SMN-WT					SMA + SMN-2VA
Cdkn1a	1.09742	1.03492	0.84646	1.04211	0.97909	3.14876	3.91808	2.18881	5.06354	3.41186	1.36633	2.05176	1.3248	1.44573	1.04257	1.70385	2.46023	2.88034	1.88203
Tukey's multiple comparisons test	Mean Diff.	95.00% CI of diff.	Significant?	Summary	Adjusted P Value
WT vs. SMA + GFP	-2.546	-3.691 to -1.401	Yes	****	<0.0001
WT vs. SMA + SMN-WT	-0.4462	-1.591 to 0.6989	No	ns	0.6815
WT vs. SMA + SMN-2VA	-1.232	-2.446 to -0.01697	Yes	*	0.0464
SMA + GFP vs. SMA + SMN-WT	2.1	0.9548 to 3.245	Yes	***	0.0005
SMA + GFP vs. SMA + SMN-2VA	1.315	0.09997 to 2.529	Yes	*	0.0319
SMA + SMN-WT vs. SMA + SMN-2VA	-0.7854	-2 to 0.4293	No	ns	0.2841

## Sheet: Suppl. Fig. 1
b) PRISM Raw Data										d)
	- Dox			+ Dox
WT	101.013	107.271	91.716	93.922	102.492	105.863							SMN
RNAi	103.529	101.651	94.8203	13.555	10.242	17.347
	Significant?	P value	Mean1	Mean2	Difference	SE of difference	t ratio	df	Adjusted P Value
WT	No	0.901343	100	100.8	-0.759	5.749	0.132	4	0.901343
RNAi	Yes	1.3e-05	100	13.71	86.29	3.349	25.77	4	2.7e-05				Tubulin
													PKC
													Histone H3
e) PRISM Raw Data										f)
HeLa-UBC9i -Dox				HeLa-UBC9i +Dox
44.147	41.969	34.618	37.12	30.199	23.061	23.633	15.429
														SMN
Unpaired t test
P value	0.0046
P value summary	**
Significantly different (P < 0.05)?	Yes
One- or two-tailed P value?	Two-tailed													GEMIN5
t, df	t=4.395 df=6
														GEMIN3
														GEMIN2
														Tubulin

[truncated: 4 more sheets: Suppl. Fig. 2, Suppl. Fig. 3, Suppl. Fig. 4, Suppl. Fig. 5]
